# Supplementary material for: Growth, physiology, and metabolism of Halomonas meridiana in aqueous ammonium sulfate with implications for icy moon astrobiology
Source: Front Microbiol. 2025 Sep 19;16:1642998. doi: 10.3389/fmicb.2025.1642998 (PMC12492958; doi:10.3389/fmicb.2025.1642998)
Supplement: Supplementary file 2 [file Data_Sheet_2.xlsx]

## Sheet: Title Page
Supplementary Data Sheet
Growth, physiology and metabolism of Halomonas meridiana in aqueous ammonium sulphate with implications for icy moon astrobiology
Frontiers in Microbiology

## Sheet: Fig 1A
Time (hours)	0 M (NH4)2SO4 (Control)				0.1 M (NH4)2SO4				0.25 M (NH4)2SO4				0.5 M (NH4)2SO4				0.75 M (NH4)2SO4				1 M (NH4)2SO4
	Rep1	Rep2	Rep3	Rep4	Rep1	Rep2	Rep3	Rep4	Rep1	Rep2	Rep3	Rep4	Rep1	Rep2	Rep3	Rep4	Rep1	Rep2	Rep3	Rep4	Rep1	Rep2	Rep3	Rep4
0	0.06025	0.076	0.0365	0.07825	0.083	0.0765	0.081	0.0815	0.05975	0.0475	0.08	0.06825	0.10175	0.074	0.0725	0.06575	0.085	0.06975	0.05975	0.067	0.0845	0.10525	0.074	0.0885
0.5	0.06175	0.0815	0.034	0.094	0.0885	0.08725	0.0855	0.081	0.069	0.0495	0.0195	0.08125	0.1045	0.0725	0.08025	0.089	0.09325	0.076	0.0575	0.087	0.0825	0.1055	0.075	0.092
1	0.0725	0.0865	0.03625	0.11175	0.088	0.09175	0.09075	0.08675	0.07375	0.0605	0.004	0.0865	0.10425	0.07075	0.08825	0.09	0.0895	0.07275	0.06425	0.08775	0.08175	0.10675	0.07375	0.09025
1.5	0.082	0.1005	0.0485	0.12775	0.094	0.09525	0.097	0.08925	0.07975	0.072	0.01275	0.08825	0.108	0.07325	0.0905	0.09125	0.09275	0.074	0.0675	0.08725	0.0825	0.107	0.0795	0.088
2	0.1075	0.12	0.05725	0.15475	0.09875	0.09675	0.10075	0.09375	0.08	0.08475	0.023	0.092	0.10925	0.076	0.10225	0.095	0.095	0.074	0.0705	0.09	0.0825	0.1045	0.07275	0.092
2.5	0.1525	0.15325	0.09475	0.22175	0.1025	0.10375	0.097	0.10025	0.08175	0.09125	0.03725	0.09975	0.11275	0.0715	0.107	0.097	0.10025	0.0735	0.074	0.09275	0.07925	0.10525	0.0745	0.0925
3	0.184	0.21525	0.12425	0.2615	0.1085	0.113	0.10825	0.103	0.0875	0.09775	0.05175	0.11275	0.1135	0.075	0.1125	0.10125	0.0975	0.07625	0.072	0.092	0.078	0.106	0.081	0.0935
3.5	0.237	0.2895	0.1645	0.296	0.12075	0.12575	0.1235	0.11525	0.09125	0.103	0.049	0.13075	0.11625	0.0765	0.121	0.10625	0.10325	0.07775	0.079	0.095	0.0785	0.094	0.077	0.094
4	0.32475	0.4015	0.22925	0.40875	0.141	0.146	0.14	0.13275	0.09775	0.115	0.0845	0.152	0.11725	0.08125	0.12825	0.105	0.1075	0.0775	0.08325	0.0935	0.078	0.08525	0.07675	0.09725
4.5	0.435	0.541	0.38275	0.572	0.15375	0.1615	0.1645	0.1525	0.107	0.127	0.1045	0.178	0.1225	0.08225	0.13325	0.10875	0.11025	0.08175	0.08775	0.09625	0.08375	0.108	0.0795	0.09975
5	0.64825	0.76275	0.63275	0.745	0.17275	0.1885	0.17925	0.175	0.11325	0.13225	0.1325	0.20175	0.12525	0.084	0.14225	0.1095	0.12	0.08325	0.0885	0.09825	0.08575	0.1015	0.074	0.10075
5.5	0.88475	1.048	0.875	1.01775	0.2075	0.213	0.21675	0.20425	0.12025	0.14075	0.16125	0.2285	0.131	0.08625	0.15025	0.111	0.1175	0.08425	0.09125	0.10025	0.089	0.09	0.07875	0.1025
6	1.08425	1.30325	1.085	1.2425	0.25675	0.269	0.277	0.24375	0.1295	0.14875	0.2045	0.2615	0.13825	0.0915	0.1615	0.1135	0.11825	0.08625	0.09675	0.0995	0.08725	0.0935	0.078	0.10575
6.5	1.30875	1.5405	1.30425	1.4665	0.332	0.33725	0.3535	0.2975	0.13875	0.15975	0.241	0.3005	0.14425	0.0955	0.16975	0.11475	0.12875	0.08875	0.09825	0.103	0.0885	0.0985	0.08125	0.106
7	1.4995	1.74625	1.4905	1.72425	0.44575	0.43675	0.441	0.3675	0.1475	0.16325	0.296	0.352	0.1525	0.1035	0.18175	0.1205	0.128	0.091	0.10125	0.10275	0.08675	0.10225	0.084	0.107
7.5	1.66875	1.95875	1.6355	1.9365	0.58175	0.601	0.5775	0.468	0.1555	0.165	0.32975	0.4225	0.15675	0.10475	0.18925	0.124	0.13075	0.09025	0.102	0.10475	0.0815	0.10475	0.083	0.1085
8	1.8095	2.152	1.7765	2.1205	0.7495	0.8	0.8035	0.62825	0.15875	0.17325	0.3915	0.5055	0.16725	0.11075	0.206	0.12425	0.132	0.09075	0.10675	0.10825	0.09	0.1005	0.08725	0.1065
8.5	1.93625	2.31625	1.907	2.26375	0.998	1.01175	1.0825	0.882	0.168	0.17875	0.46425	0.61925	0.17375	0.11425	0.2165	0.1275	0.13575	0.094	0.1095	0.10675	0.09425	0.10525	0.08925	0.10675
9	2.05625	2.5035	2.0165	2.38875	1.23325	1.27125	1.331	1.14725	0.181	0.203	0.533	0.7525	0.18425	0.1215	0.27125	0.132	0.138	0.094	0.11225	0.10875	0.10125	0.11575	0.0925	0.10575
9.5	2.1525	2.6315	2.1	2.534	1.3955	1.4605	1.5375	1.38275	0.19425	0.23925	0.65675	0.88375	0.1915	0.1255	0.23825	0.14075	0.13825	0.096	0.11825	0.10925	0.096	0.11375	0.0925	0.106
10	2.2405	2.72475	2.195	2.69275	1.539	1.6345	1.69725	1.55625	0.227	0.2865	0.7525	1.022	0.19825	0.13025	0.26075	0.1435	0.14125	0.0985	0.1215	0.10975	0.099	0.11625	0.09375	0.1085
10.5	2.32025	2.81475	2.28425	2.81025	1.672	1.781	1.8415	1.719	0.273	0.341	0.84175	1.15	0.208	0.134	0.26125	0.156	0.1435	0.10025	0.12275	0.114	0.09425	0.116	0.09275	0.109
11	2.378	2.87425	2.36525	2.906	1.76625	1.89875	1.9725	1.8555	0.31	0.40125	0.929	1.27875	0.2205	0.13475	0.272	0.1585	0.1465	0.10075	0.1195	0.11525	0.09525	0.115	0.0975	0.1085
11.5	2.45725	2.962	2.4205	3.00975	1.84075	1.99625	2.07525	1.97825	0.374	0.45625	0.973	1.415	0.22775	0.1395	0.32525	0.1645	0.1455	0.10225	0.12775	0.11625	0.09275	0.11575	0.09675	0.1095
12	2.5175	3.0465	2.501	3.10425	1.89275	2.054	2.14525	2.067	0.42775	0.5135	1.0705	1.553	0.24075	0.1405	0.29175	0.172	0.14525	0.105	0.13625	0.1145	0.0955	0.11575	0.0955	0.11
12.5	2.587	3.12875	2.556	3.18975	1.95175	2.11025	2.19625	2.13275	0.46925	0.557	1.108	1.68925	0.25	0.143	0.3435	0.17875	0.1415	0.106	0.13825	0.116	0.0975	0.117	0.09375	0.11025
13	2.666	3.21275	2.622	3.3045	1.994	2.14025	2.2455	2.18625	0.51575	0.601	1.19625	1.832	0.26025	0.1485	0.3535	0.185	0.14325	0.10375	0.14325	0.1195	0.0935	0.11625	0.09775	0.11125
13.5	2.727	3.297	2.69175	3.39375	2.0405	2.1735	2.26475	2.23125	0.5645	0.64975	1.25525	1.968	0.27325	0.15325	0.37075	0.194	0.14525	0.1085	0.1495	0.12025	0.0995	0.1155	0.09775	0.11325
14	2.79725	3.32875	2.73275	3.455	2.06225	2.182	2.29025	2.27275	0.617	0.70125	1.30275	2.107	0.28675	0.1615	0.3855	0.20175	0.14625	0.10975	0.14675	0.122	0.09975	0.11975	0.1005	0.11475
14.5	2.843	3.42	2.7805	3.54025	2.08775	2.2075	2.32775	2.317	0.67225	0.75675	1.36775	2.2535	0.2965	0.16475	0.409	0.21125	0.14875	0.11175	0.159	0.125	0.103	0.11675	0.102	0.11975
15	2.89775	3.4125	2.79525	3.603	2.1015	2.21875	2.364	2.3395	0.72875	0.812	1.3815	2.39175	0.30575	0.16875	0.43325	0.225	0.1475	0.11225	0.166	0.129	0.105	0.1185	0.099	0.12225
15.5	2.94425	3.49425	2.801	3.6525	2.124	2.2545	2.37175	2.3885	0.79325	0.8735	1.4625	2.526	0.31725	0.17425	0.4625	0.22475	0.15125	0.11025	0.174	0.13325	0.11125	0.12	0.102	0.1285
16	2.99175	3.47575	2.8185	3.71175	2.1265	2.2485	2.37175	2.402	0.861	0.93675	1.488	2.61	0.329	0.18075	0.48925	0.2385	0.14925	0.114	0.17125	0.1345	0.11275	0.1225	0.09775	0.1255
16.5	3.01775	3.4945	2.82475	3.71275	2.10375	2.2305	2.35275	2.3905	0.92075	0.99575	1.52875	2.68675	0.342	0.1855	0.512	0.255	0.1575	0.11825	0.18925	0.13825	0.11475	0.1245	0.101	0.122
17	3.04375	3.42675	2.80775	3.67225	2.06825	2.2285	2.307	2.3515	0.99225	1.04725	1.6235	2.75725	0.348	0.19575	0.53875	0.26825	0.164	0.11825	0.19725	0.14425	0.1105	0.122	0.1045	0.1245
17.5	3.05575	3.37925	2.796	3.708	2.0495	2.18425	2.27125	2.3295	1.053	1.1065	1.6455	2.798	0.36625	0.19925	0.57075	0.28025	0.162	0.12125	0.20675	0.146	0.112	0.121	0.10325	0.1245
18	3.08675	3.29575	2.78775	3.6985	2.059	2.15725	2.23575	2.2945	1.1165	1.1535	1.64825	2.84125	0.3795	0.20425	0.5935	0.293	0.15975	0.11725	0.2185	0.15025	0.12225	0.125	0.1005	0.1235
18.5	3.0745	3.208	2.7385	3.726	2.03075	2.12325	2.21475	2.25825	1.18125	1.1995	1.669	2.8985	0.393	0.21175	0.63025	0.32175	0.165	0.121	0.225	0.1545	0.11475	0.1245	0.1075	0.1235
19	3.06725	3.19925	2.71925	3.7635	2.027	2.1245	2.17525	2.204	1.237	1.249	1.71975	2.949	0.41325	0.21725	0.663	0.31725	0.165	0.12175	0.238	0.16075	0.12425	0.12925	0.1035	0.1225
19.5	3.044	3.147	2.697	3.709	2.023	2.11325	2.1575	2.18725	1.2945	1.2975	1.72475	2.9825	0.43325	0.22625	0.69675	0.32	0.16575	0.124	0.248	0.1645	0.127	0.129	0.10875	0.124
20	2.983	3.1435	2.687	3.6325	2.03825	2.10775	2.1735	2.1715	1.365	1.33675	1.7535	3.02275	0.4465	0.22925	0.7435	0.35975	0.1695	0.1245	0.25475	0.17075	0.12075	0.12625	0.106	0.1195
20.5	2.98675	3.148	2.67675	3.53775	2.0395	2.11025	2.17075	2.1575	1.44775	1.37975	1.78275	3.0265	0.462	0.23875	0.7815	0.399	0.1735	0.125	0.26075	0.1775	0.129	0.13	0.10575	0.11775
21	2.956	3.153	2.666	3.457	2.0555	2.112	2.14375	2.13625	1.4615	1.42525	1.82525	3.0615	0.47625	0.245	0.833	0.41225	0.1715	0.126	0.26725	0.186	0.13125	0.1305	0.107	0.121
21.5	2.92275	3.148	2.64875	3.41325	2.068	2.1195	2.1405	2.1545	1.4875	1.46475	1.85	3.06075	0.496	0.24875	0.892	0.455	0.177	0.13	0.27875	0.191	0.132	0.1315	0.112	0.119
22	2.86775	3.138	2.6405	3.361	2.06925	2.14	2.14325	2.1535	1.52825	1.481	1.861	3.0615	0.512	0.25575	0.9325	0.4835	0.179	0.1325	0.287	0.20025	0.12575	0.1285	0.10775	0.119
22.5	2.854	3.14675	2.6605	3.362	2.0845	2.1485	2.1675	2.14275	1.53875	1.5105	1.8765	3.08475	0.516	0.26275	0.9825	0.567	0.1795	0.137	0.301	0.206	0.1305	0.13075	0.111	0.121
23	2.83	3.1545	2.65	3.331	2.10275	2.153	2.1655	2.14725	1.5695	1.52475	1.88625	3.07975	0.53525	0.26925	1.06575	0.68025	0.1855	0.1375	0.31425	0.219	0.1315	0.13075	0.11125	0.12125
23.5	2.83175	3.13925	2.646	3.30825	2.11675	2.17275	2.1795	2.15625	1.59125	1.53675	1.90375	3.09425	0.56175	0.276	1.08225	0.668	0.18825	0.13975	0.32075	0.22875	0.13075	0.133	0.111	0.12025
24	2.827	3.14075	2.6585	3.271	2.13175	2.17975	2.17025	2.13475	1.6155	1.5625	1.87975	3.113	0.569	0.2825	1.13025	0.83425	0.193	0.142	0.326	0.239	0.1355	0.13175	0.1095	0.122
24.5	2.8255	3.13475	2.65325	3.25275	2.16075	2.22025	2.16025	2.08375	1.6815	1.56525	1.88975	3.08475	0.597	0.28775	1.1785	0.8415	0.19775	0.1455	0.34075	0.24775	0.133	0.13275	0.11175	0.1235
25	2.85675	3.1145	2.6825	3.22125	2.16525	2.2225	2.14325	2.07125	1.70525	1.59	1.9255	3.0695	0.61825	0.298	1.21625	0.8285	0.19825	0.14525	0.35025	0.2575	0.145	0.137	0.1105	0.1245
25.5	2.84975	3.1155	2.684	3.23025	2.175	2.225	2.1045	2.06	1.72	1.6085	1.9075	3.04575	0.65725	0.306	1.25725	0.9125	0.20525	0.152	0.36075	0.27375	0.1445	0.1375	0.114	0.12575
26	2.84975	3.09775	2.69925	3.207	2.19925	2.1975	2.10275	2.04375	1.74725	1.6115	1.93175	3.036	0.69025	0.316	1.30525	1.00225	0.21075	0.1515	0.382	0.283	0.1355	0.13575	0.111	0.12625
26.5	2.84575	3.09825	2.68975	3.18725	2.204	2.19675	2.05475	2.01725	1.7915	1.65225	1.94175	3.03125	0.74875	0.32925	1.33125	1.057	0.218	0.15825	0.3955	0.297	0.147	0.14025	0.1145	0.12375
27	2.85875	3.08125	2.697	3.15675	2.18125	2.18275	2.0225	2.02275	1.77475	1.64275	1.94225	3.04375	0.80325	0.33775	1.354	1.124	0.21875	0.161	0.41475	0.31225	0.13725	0.13675	0.1135	0.12325
27.5	2.88325	3.0705	2.7025	3.126	2.16175	2.175	1.9855	2.031	1.84375	1.725	1.92625	3.04125	0.80725	0.346	1.37025	1.19	0.22825	0.16525	0.43225	0.34475	0.14	0.1355	0.1135	0.125
28	2.8965	3.059	2.707	3.11275	2.14975	2.134	2.022	2.0065	1.8615	1.7305	1.91975	3.002	0.843	0.35675	1.3755	1.228	0.2345	0.17075	0.451	0.3545	0.14025	0.14	0.11825	0.127
28.5	2.88675	3.066	2.70675	3.08675	2.11575	2.09925	2.04075	2.0125	1.88675	1.74	1.912	2.97225	0.901	0.36875	1.39	1.28875	0.24375	0.175	0.46525	0.418	0.1375	0.13825	0.119	0.12825
29	2.8895	3.05425	2.69875	3.0615	2.154	2.0775	2.03325	2.00575	1.889	1.75975	1.9065	2.939	0.9205	0.37675	1.40725	1.3535	0.24825	0.17575	0.48525	0.371	0.13525	0.1405	0.11325	0.13425
29.5	2.908	3.03975	2.70275	3.05225	2.11975	2.04	2.0105	2.00775	1.913	1.77725	1.884	2.9115	0.98225	0.3875	1.42875	1.40275	0.255	0.18325	0.5055	0.32825	0.14625	0.14425	0.1175	0.131
30	2.90325	3.046	2.6915	3.03325	2.15675	2.0145	1.9965	2.03225	1.91125	1.78375	1.867	2.897	0.99	0.401	1.4265	1.4705	0.273	0.18825	0.52075	0.3925	0.14525	0.14375	0.119	0.13375
30.5	2.87675	3.02575	2.686	3.0245	2.2895	2.00425	1.97775	2.0505	1.9495	1.7935	1.85325	2.87675	1.07925	0.4055	1.4465	1.49325	0.2865	0.19075	0.538	0.425	0.1315	0.144	0.11975	0.13325
31	2.85425	3.027	2.6745	2.98575	2.40375	2.009	2.06075	2.08425	1.92225	1.8065	1.8245	2.8705	1.117	0.4115	1.449	1.6095	0.2845	0.19375	0.56325	0.4425	0.13425	0.14375	0.12	0.1345
31.5	2.83175	3.02125	2.65375	2.99075	2.3385	1.987	2.03725	2.1075	1.925	1.7905	1.84075	2.828	1.13225	0.43125	1.47175	1.6365	0.29725	0.204	0.59275	0.486	0.14175	0.14425	0.12425	0.13325
32	2.80325	3.022	2.62125	2.967	2.402	1.9715	2.0175	2.11125	1.9345	1.79275	1.81225	2.816	1.20425	0.4445	1.48225	1.7435	0.31775	0.209	0.61875	0.43	0.1425	0.1465	0.1205	0.13475
32.5	2.7565	3.0055	2.5835	2.95275	2.4155	1.938	2	2.11225	1.94	1.78975	1.807	2.79525	1.284	0.462	1.48425	1.71625	0.33775	0.21175	0.64625	0.4645	0.15575	0.1505	0.12725	0.149
33	2.7175	3.006	2.5495	2.9335	2.3745	1.912	2.013	2.1155	1.9675	1.78	1.79525	2.7865	1.3115	0.4635	1.51225	1.86425	0.3395	0.2195	0.67375	0.56625	0.1475	0.14775	0.12875	0.186
33.5	2.67025	2.98725	2.50425	2.93775	2.38275	1.90675	2.011	2.116	1.92875	1.751	1.81475	2.775	1.36775	0.482	1.4825	1.98675	0.34575	0.222	0.7255	0.552	0.159	0.15175	0.129	0.1375
34	2.63175	2.98725	2.4885	2.91675	2.40275	1.904	1.99675	2.12	1.93925	1.73975	1.80625	2.76375	1.47975	0.48725	1.535	2.03575	0.35975	0.22975	0.805	0.7225	0.147	0.14875	0.13025	0.14575
34.5	2.58925	2.97	2.47225	2.9085	2.4375	1.9175	1.999	2.135	1.969	1.76625	1.7995	2.7575	1.48275	0.4915	1.55225	2.10675	0.36975	0.23075	0.79125	0.701	0.159	0.1515	0.1275	0.13675
35	2.553	2.96	2.42775	2.896	2.4555	1.906	2.00825	2.14675	1.93575	1.75775	1.79725	2.739	1.55125	0.49875	1.55625	2.134	0.38275	0.241	0.793	0.63325	0.1525	0.15075	0.13375	0.13725
35.5	2.5245	2.94725	2.41525	2.887	2.4665	1.892	2.00625	2.1755	1.9165	1.78825	1.78125	2.7345	1.60125	0.5085	1.567	2.19525	0.388	0.23825	0.81125	0.6525	0.15925	0.152	0.13375	0.14075
36	2.50025	2.9325	2.401	2.878	2.44625	1.92975	1.99675	2.24325	1.89975	1.77125	1.77125	2.7125	1.6735	0.51725	1.5755	2.266	0.40825	0.24325	0.8345	0.7605	0.16175	0.15325	0.13425	0.1415
36.5	2.4735	2.93	2.37125	2.87875	2.45	1.89025	1.9875	2.2625	1.91525	1.80775	1.766	2.70175	1.84775	0.5255	1.60775	2.30325	0.4125	0.249	0.85875	0.7405	0.163	0.1545	0.13625	0.14475
37	2.44525	2.91925	2.34375	2.85775	2.448	1.893	1.99025	2.3	1.8945	1.848	1.76325	2.69075	1.84925	0.55	1.57825	2.348	0.422	0.25825	0.87675	0.7815	0.1655	0.15775	0.14175	0.14625
37.5	2.4265	2.90875	2.307	2.85675	2.42675	1.93375	2.01325	2.32875	1.87175	1.8485	1.80775	2.67525	1.82775	0.5535	1.6355	2.369	0.436	0.263	0.8795	0.76175	0.16475	0.156	0.14275	0.145
38	2.40625	2.8935	2.3015	2.84725	2.40775	1.92625	2.02925	2.3	1.878	1.81275	1.808	2.666	1.825	0.562	1.64475	2.413	0.44725	0.261	0.8895	0.786	0.1715	0.15625	0.14075	0.14875
38.5	2.38925	2.885	2.285	2.84175	2.3965	1.9145	2.0465	2.29975	1.863	1.79125	1.83875	2.676	1.67675	0.57875	1.6225	2.48625	0.4695	0.2665	0.91725	0.8765	0.1685	0.15725	0.1425	0.15
39	2.37375	2.871	2.264	2.83325	2.393	1.87225	2.0775	2.34225	1.861	1.79075	1.82575	2.65325	1.906	0.58175	1.669	2.52875	0.481	0.269	0.90725	0.84125	0.17025	0.16125	0.14225	0.155
39.5	2.35	2.86775	2.2535	2.82375	2.395	1.851	2.0985	2.432	1.8425	1.788	1.81975	2.63825	1.812	0.59275	1.682	2.55775	0.481	0.2785	0.9095	0.8565	0.1765	0.161	0.15	0.15825
40	2.342	2.857	2.2485	2.81925	2.39175	1.86125	2.0905	2.3895	1.8295	1.7885	1.8445	2.6395	1.9355	0.59975	1.69175	2.587	0.49525	0.2795	0.91525	0.9935	0.181	0.15775	0.14975	0.16375
40.5	2.3295	2.85175	2.23025	2.80825	2.36825	1.876	2.136	2.39025	1.836	1.798	1.83625	2.62875	1.86325	0.616	1.65275	2.63975	0.50725	0.28575	0.9435	1.023	0.18	0.16175	0.1495	0.15625
41	2.31825	2.8245	2.226	2.801	2.3585	1.93075	2.13475	2.382	1.86425	1.82125	1.8565	2.621	1.77375	0.62725	1.70375	2.68175	0.5105	0.2855	0.945	1.0685	0.17975	0.1635	0.1495	0.1575
41.5	2.2985	2.82775	2.2115	2.784	2.35	1.93475	2.13925	2.38575	1.90225	1.83375	1.8485	2.61425	2.0555	0.62675	1.70725	2.69275	0.533	0.28775	0.933	1.0855	0.18525	0.165	0.14975	0.16525
42	2.2945	2.8185	2.1895	2.77425	2.34975	1.93375	2.14325	2.3895	1.96325	1.84875	1.85325	2.62075	1.9455	0.6495	1.71875	2.70025	0.5385	0.3	0.952	1.01175	0.18975	0.16625	0.158	0.164
42.5	2.2855	2.8045	2.1815	2.76475	2.361	1.93225	2.15725	2.4155	1.996	1.85025	1.8495	2.60125	2.16	0.6675	1.73025	2.72075	0.5385	0.30275	0.953	1.11725	0.196	0.16675	0.16225	0.16475
43	2.27475	2.79875	2.185	2.75425	2.368	1.96425	2.151	2.3795	2.0125	1.87225	1.8625	2.5865	1.973	0.677	1.7015	2.73675	0.557	0.29925	0.962	1.133	0.20725	0.1675	0.16025	0.16925
43.5	2.26575	2.7865	2.16775	2.73725	2.381	1.969	2.1555	2.36925	2.038	1.882	1.86725	2.577	2.22825	0.696	1.74725	2.736	0.5745	0.31225	0.95275	1.178	0.206	0.166	0.16675	0.173
44	2.25275	2.78175	2.15725	2.722	2.41925	2.01325	2.16025	2.37825	2.068	1.90125	1.87875	2.56725	2.301	0.70225	1.72375	2.7795	0.576	0.3215	0.95925	1.24275	0.21475	0.1695	0.16925	0.1745
44.5	2.244	2.77775	2.159	2.70675	2.4315	2.03675	2.15675	2.38325	2.11275	1.913	1.868	2.577	2.3065	0.71775	1.744	2.78275	0.586	0.32675	0.95575	1.2645	0.215	0.16875	0.17275	0.1775
45	2.24175	2.7675	2.15	2.70225	2.435	2.0505	2.17075	2.39125	2.221	1.93175	1.87	2.5535	2.3635	0.737	1.78075	2.80075	0.5955	0.33475	0.969	1.27625	0.2195	0.17025	0.1765	0.18125
45.5	2.23625	2.7555	2.148	2.6885	2.44275	2.0405	2.1715	2.426	2.25425	1.953	1.87425	2.534	2.3345	0.745	1.78375	2.824	0.6065	0.341	0.961	1.30175	0.223	0.17275	0.1775	0.1865
46	2.238	2.74775	2.1435	2.6695	2.447	2.052	2.182	2.3865	2.29475	1.9715	1.87575	2.5145	2.3705	0.75775	1.78725	2.8265	0.62075	0.345	0.96425	1.333	0.22825	0.17275	0.184	0.18825
46.5	2.22825	2.74225	2.13975	2.66675	2.43825	2.06675	2.1835	2.366	2.307	2.11625	1.89225	2.51225	2.492	0.7675	1.791	2.84	0.6315	0.354	0.966	1.35625	0.23	0.17475	0.18525	0.1915
47	2.2365	2.73	2.13875	2.658	2.43875	2.047	2.18825	2.35925	2.335	2.20525	1.9045	2.50125	2.512	0.79175	1.80975	2.852	0.63925	0.36075	0.96125	1.3735	0.235	0.1745	0.1835	0.19375
47.5	2.216	2.72125	2.1395	2.65025	2.4375	2.06425	2.18825	2.35925	2.34625	2.2155	1.99875	2.51325	2.3735	0.796	1.80825	2.8675	0.66375	0.368	0.95975	1.3935	0.2415	0.17625	0.19025	0.1985
48	2.2205	2.71375	2.14525	2.64325	2.4315	2.05375	2.18825	2.35925	2.345	2.26	1.97675	2.48525	2.3925	0.80175	1.8095	2.88575	0.65625	0.36	0.963	1.40825	0.241	0.176	0.183	0.20025

## Sheet: Fig 1B
	(NH4)2SO4 (M)
Cell number (CFU/mL)	0 (Control)	1
Rep1	12100000000000	7500000
Rep2	7830000000000	6170000
Rep3	11800000000000	3500000
Average	1.05767e+13	5.72333e+06
SD	2.38341e+12	2.03706e+06

## Sheet: Fig 1C
	(NH4)2SO4 (M)
Growth rate (μ) (hours-1)	0 (Control)	0.1	0.25	0.5	0.75	1
Rep1	0.552882	0.535748	0.101843	0.0850349	0.0346284	0.0271826
Rep2	0.603967	0.545048	0.076248	0.0811048	0.0637191	0.00932095
Rep3	0.693818	0.532576	0.324767	0.117864	0.0884644	0.0152605
Rep4	0.485734	0.473483	0.329616	0.0720327	0.037659	0.0309034
Average	0.5841	0.521714	0.208119	0.0890091	0.0561177	0.0206669
SD	0.0877176	0.0325867	0.137904	0.0199924	0.0252098	0.0100863

## Sheet: Fig 1D
	(NH4)2SO4 (M)
Cell Density (OD600)	0 (Control)	0.1	0.25	0.5	0.75	1
Rep1	2.2205	2.43875	2.345	2.3925	0.65625	0.241
Rep2	2.71375	2.047	2.26	1.12775	0.36	0.176
Rep3	2.14525	2.18825	1.97675	1.8095	0.963	0.183
Rep4	2.64325	2.35925	2.48525	2.88575	1.40825	0.20025
Average	2.43069	2.25831	2.26675	2.05387	0.846875	0.200063
SD	0.289229	0.175412	0.214485	0.758092	0.447963	0.0291322

## Sheet: Fig 2A
Cell Density (OD600)	0.05 M (NH4)2SO4	0.1 M NH4Cl	0.1 M NH4NO3	HCl pH 6.38	0.1 M (NH4)2SO4	0.1 M Na2SO4	0.1 M K2SO4	HCl pH 6.38
Rep1	2.14575	2.5435	2.78375	2.288	2.43875	2.568	2.45075	2.288
Rep2	2.50975	2.554	2.73325	2.4225	2.047	2.796	2.59825	2.4225
Rep3	1.95725	2.40525	2.76425	2.2755	2.18825	2.65575	2.70975	2.2755
Rep4	2.11475	2.5685	2.68875	2.54	2.35925	2.7765	2.6295	2.54
Average	2.18187	2.51781	2.7425	2.3815	2.25831	2.69906	2.59706	2.3815
SD	0.233644	0.0757384	0.0414297	0.124875	0.175412	0.107155	0.108258	0.124875

## Sheet: Fig 2B
Cell Density (OD600)	0.25 M (NH4)2SO4	0.5 M NH4Cl	0.5 M NH4NO3	HCl pH 5.9	0.5 M (NH4)2SO4	0.5 M Na2SO4	0.5 M K2SO4	HCl pH 5.8
Rep1	2.345	2.55	1.74225	2.50125	2.3925	2.84557	2.87537	2.45175
Rep2	2.26	2.47175	2.5045	2.49975	1.124	2.07367	2.39033	2.41725
Rep3	1.97675	2.835	2.8155	2.257	1.8095	2.872	3.10567	3.246
Rep4	2.48525	2.86975	2.95075	2.975	2.88575	2.08967	2.27933	2.04075
Average	2.26675	2.68162	2.50325	2.55825	2.05294	2.47023	2.66268	2.53894
SD	0.214485	0.200239	0.540641	0.300612	0.75962	0.448846	0.392683	0.5068

## Sheet: Fig 2C
Cell Density (OD600)	0.5 M (NH4)2SO4	1 M NH4Cl	1 M NH4NO3	HCl pH 5.8	1 M (NH4)2SO4	1 M Na2SO4	HCl pH 5.7
Rep1	2.3925	1.5335	0.05	2.45175	0.241	2.19153	2.3785
Rep2	1.80175	1.653	0.047	2.41725	0.176	1.79367	2.7785
Rep3	1.8095	2.041	0.07275	3.246	0.183	2.15367	2.12425
Rep4	2.88575	2.34825	0.03825	2.04075	0.20025	1.82133	2.64225
Average	2.22237	1.89394	0.052	2.53894	0.200063	1.99005	2.48088
SD	0.521664	0.372377	0.014704	0.5068	0.0291322	0.211658	0.289991

## Sheet: Fig 2D
Water activity (aw)	0.05 M (NH4)2SO4	0.1 M NH4Cl	0.1 M NH4NO3	0.1 M (NH4)2SO4	0.1 M Na2SO4	0.1 M K2SO4
Rep1	0.9547	0.9637	0.962	0.9586	0.9595	0.9635
Rep2	0.9537	0.9621	0.9625	0.9553	0.9612	0.9651
Rep3	0.9535	0.9634	0.9655	0.9609	0.9657	0.9612
Rep4	0.9623	0.9677	0.9626	0.9627	0.9664	0.9654
Average	0.95605	0.964225	0.96315	0.959375	0.9632	0.9638
SD	0.0041996	0.00241851	0.0015885	0.00319309	0.0033754	0.00192354

## Sheet: Fig 2E
Water activity (aw)	0.25 M (NH4)2SO4	0.5 M NH4Cl	0.5 M NH4NO3	0.5 M (NH4)2SO4	0.5 M Na2SO4	0.5 M K2SO4
Rep1	0.9537	0.9098	0.9556	0.9468	0.8971	0.9438
Rep2	0.9593	0.9544	0.9452	0.9544	0.9473	0.9456
Rep3	0.9595	0.9592	0.9656	0.9544	0.9017	0.9219
Rep4	0.9576	0.9613	0.9681	0.9607	0.9546	0.9554
Average	0.957525	0.946175	0.958625	0.954075	0.925175	0.941675
SD	0.00268871	0.0244214	0.0104532	0.00568705	0.0299701	0.0141344

[truncated: 3 more sheets: Fig 2F, Fig 3,4,5,6&7 Metabolomics data, Fig 4 Pathway analysis ]
